# Supplementary material for: Tracking a serial killer: Integrating phylogenetic relationships, epidemiology, and geography for two invasive meningococcal disease outbreaks
Source: PLoS One. 2018 Nov 28;13(11):e0202615. doi: 10.1371/journal.pone.0202615 (PMC6261407; doi:10.1371/journal.pone.0202615)
Supplement: S1 File — New York City Communicable Disease Surveillance data was used for this study and contains confidential elements. A reduced data set is provided to prevent identification of patients is provided along with data dictionary. (XLSX) [file pone.0202615.s002.xlsx]

## Sheet: Study and genome data
StudyID	Year	Agecat	Sex	Outbreak	Serogroup	County	State	Invasive	RepeatSpecimenID	Betweenness	SequencetypeclonalComplex	InFrameaniA	GenBankID	GenBankAccession	GenBankBiosample	ContigCount	N50	GenomeTotal	CoverageLow	CoverageHigh	CoverageAverage	GeneCount	UniqueGenes
S00-1225	2010	2	M	0	C	Manhattan	NY	0	0	yes	Not defined	Yes	SAMN02997900	MNMA00000000	SAMN02997890	309	26448	2245093	171	9358	801	2796	97
S00-1232	2011	1	M	0	C	Suffolk	NY	0	0	yes	Not defined	Yes	SAMN02997907	MNME00000000	SAMN02997895	511	11628	2099778	480	6863	782	2527	99
S00-1253	2008	2	F	0	C	Bronx	NY	1	0	yes	Not defined	Yes	SAMN02997928	MNMN00000000	SAMN02997906	523	9585	2125556	156	15294	1256	2563	10
S00-1272	2011	1	M	0	B	Brooklyn	NY	1	0	yes	Not defined	Yes	SAMN02997971	MNNS00000000	SAMN02997939	739	9456	2165388	285	9325	811	2667	70
S00-1274	2013	1	F	0	B	Westchester	NY	1	0	yes	Not defined	Yes	SAMN02997948	MNOB00000000	SAMN02997947	412	15666	2102166	179	8834	978	2540	34
S00-1286	2012	2	M	0	W	Manhattan	NY	0	0	yes	Not defined	Yes	SAMN02997960	MNMV00000000	SAMN02997916	678	9618	2213363	311	26895	1149	2730	77
S00-1229	2011	1	M	0	C	Bronx	NY	1	0	yes	ST-103 complex	Yes	SAMN02997904	MNMC00000000	SAMN02997893	328	21874	2149951	96	5888	444	2725	72
S00-1235	2011	2	M	0	C	Brooklyn	NY	1	0	yes	ST-103 complex	Yes	SAMN02997910	MNNH00000000	SAMN02997928	634	18576	2094852	32	5974	377	2598	92
S00-1196	2003	2	M	0	C	Brooklyn	NY	1	0	yes	ST-11 complex/ET-37 complex	No	SAMN02997871	MNLI00000000	SAMN02997871	218	32155	2134395	308	10878	1036	2601	16
S00-1197	2003	2	M	0	C	Suffolk	NY	1	0	yes	ST-11 complex/ET-37 complex	No	SAMN02997872	MNLJ00000000	SAMN02997872	283	27168	2134934	235	11407	976	2605	15
S00-1198	2004	3	F	0	C	Brooklyn	NY	1	0	yes	ST-11 complex/ET-37 complex	Yes	SAMN02997873	MNMW00000000	SAMN02997917	318	25986	2126134	84	18751	1472	2629	25
S00-1199	2004	3	F	0	C	Manhattan	NY	1	0	yes	ST-11 complex/ET-37 complex	Yes	SAMN02997874	MNLK00000000	SAMN02997873	320	26650	2123720	196	6782	682	2621	17
S00-1200	2005	3	F	1	C	Bronx	NY	1	0	yes	ST-11 complex/ET-37 complex	No	SAMN02997875	MNLL00000000	SAMN02997874	366	19287	2115804	34	9928	742	2578	32
S00-1203	2006	4	M	1	C	Brooklyn	NY	1	0	yes	ST-11 complex/ET-37 complex	No	SAMN02997878	MNLN00000000	SAMN02997876	605	10402	2122877	164	19736	1063	2597	10
S00-1204	2006	3	M	1	C	Brooklyn	NY	1	0	yes	ST-11 complex/ET-37 complex	No	SAMN02997879	MNLP00000000	SAMN02997878	383	17811	2127997	290	8461	792	2593	14
S00-1205	2006	2	M	1	C	Brooklyn	NY	1	0	yes	ST-11 complex/ET-37 complex	No	SAMN02997880	MNLQ00000000	SAMN02997879	315	24013	2122144	157	6597	636	2605	16
S00-1206	2006	2	M	1	C	Brooklyn	NY	1	0	yes	ST-11 complex/ET-37 complex	No	SAMN02997881	MNLR00000000	SAMN02997880	285	26853	2108575	192	5312	580	2554	19
S00-1207	2006	2	F	1	C	Brooklyn	NY	1	0	yes	ST-11 complex/ET-37 complex	Yes	SAMN02997882	MNLS00000000	SAMN02997881	263	31571	2126248	237	9238	928	2603	20
S00-1208	2007	3	M	0	C	Manhattan	NY	0	0	yes	ST-11 complex/ET-37 complex	Yes	SAMN02997883	MNLT00000000	SAMN02997882	452	14523	2103743	101	4049	384	2561	20
S00-1209	2007	2	M	0	C	Suffolk	NY	1	0	yes	ST-11 complex/ET-37 complex	Yes	SAMN02997884	MNMY00000000	SAMN02997919	487	13625	2111230	253	6329	617	2554	9
S00-1210	2007	4	M	0	C	Brooklyn	NY	1	0	yes	ST-11 complex/ET-37 complex	Yes	SAMN02997885	MNMZ00000000	SAMN02997920	281	30359	2165695	155	6607	723	2688	26
S00-1211	2007	3	F	0	C	Manhattan	NY	1	0	yes	ST-11 complex/ET-37 complex	No	SAMN02997886	MNNA00000000	SAMN02997921	305	28691	2119477	50	5672	588	2591	19
S00-1212	2007	1	F	0	C	Staten Island	NY	1	0	yes	ST-11 complex/ET-37 complex	No	SAMN02997887	MNNB00000000	SAMN02997922	326	28738	2126249	198	6585	663	2585	20
S00-1214	2007	4	M	0	C	Manhattan	NY	1	0	yes	ST-11 complex/ET-37 complex	Yes	SAMN02997889	MNNC00000000	SAMN02997923	683	8540	2122893	247	10183	1028	2586	11
S00-1215	2008	4	M	0	C	Manhattan	NY	1	0	yes	ST-11 complex/ET-37 complex	No	SAMN02997890	MNND00000000	SAMN02997924	700	8463	2101774	434	8168	881	2548	17
S00-1217	2008	3	M	0	C	Manhattan	NY	1	0	yes	ST-11 complex/ET-37 complex	Yes	SAMN02997892	MNOS00000000	SAMN02997964	308	23939	2161879	184	5280	528	2680	21
S00-1218	2008	2	M	0	C	Bronx	NY	1	0	yes	ST-11 complex/ET-37 complex	Yes	SAMN02997893	MNLU00000000	SAMN02997883	302	27406	2121149	222	7095	735	2609	16
S00-1220	2008	3	F	0	C	Brooklyn	NY	1	0	yes	ST-11 complex/ET-37 complex	Yes	SAMN02997895	MNLW00000000	SAMN02997885	355	21972	2123735	267	13275	891	2586	10
S00-1222	2010	4	F	0	C	Brooklyn	NY	1	0	yes	ST-11 complex/ET-37 complex	No	SAMN02997897	MNLY00000000	SAMN02997887	387	21842	2105239	171	5840	593	2568	19
S00-1223	2010	1	M	0	C	Chesterfield	SC	1	0	yes	ST-11 complex/ET-37 complex	Yes	SAMN02997898	MNLZ00000000	SAMN02997889	461	13770	2117800	178	6332	466	2566	12
S00-1224	2010	3	M	2	C	Manhattan	NY	1	0	yes	ST-11 complex/ET-37 complex	Yes	SAMN02997899	MNNE00000000	SAMN02997925	272	34453	2132251	227	9407	876	2585	14
S00-1236	2012	3	M	0	C	Queens	NY	1	0	yes	ST-11 complex/ET-37 complex	Yes	SAMN02997911	MNOG00000000	SAMN02997952	278	29369	2124237	140	18847	1720	2583	22
S00-1238	2012	2	M	2	C	Brooklyn	NY	1	0	yes	ST-11 complex/ET-37 complex	Yes	SAMN02997913	MNOT00000000	SAMN02997965	629	6269	2004947	CLC	CLC	CLC	2502	87
S00-1239	2013	3	M	2	C	Manhattan	NY	1	0	yes	ST-11 complex/ET-37 complex	Yes	SAMN02997914	MNNI00000000	SAMN02997929	428	14525	2135264	237	9800	838	2611	23
S00-1241	2013	3	F	0	W	Bronx	NY	1	0	yes	ST-11 complex/ET-37 complex	No	SAMN02997916	MNOL00000000	SAMN02997957	1223	3558	1918522	CLC	CLC	CLC	2709	376
S00-1242	2003	2	F	0	C	Bronx	NY	1	0	yes	ST-11 complex/ET-37 complex	Yes	SAMN02997917	MNMF00000000	SAMN02997896	425	12238	2123356	173	12725	1078	2595	15
S00-1243	2006	2	M	0	C	Manhattan	NY	0	0	no	ST-11 complex/ET-37 complex	No	SAMN02997918	MNOM00000000	SAMN02997958	367	14207	2122175	248	16828	1495	2634	17
S00-1244	2006	1	M	1	C	Brooklyn	NY	1	0	yes	ST-11 complex/ET-37 complex	Yes	SAMN02997919	MNMG00000000	SAMN02997897	579	13286	2202345	68	17314	1077	2829	175
S00-1245	2006	2	F	1	C	Brooklyn	NY	1	0	yes	ST-11 complex/ET-37 complex	No	SAMN02997920	MNMH00000000	SAMN02997898	457	11041	2131667	205	13000	951	2636	11
S00-1246	2006	1	M	1	C	Brooklyn	NY	1	0	yes	ST-11 complex/ET-37 complex	No	SAMN02997921	MNMI00000000	SAMN02997899	493	10098	2121509	91	19777	1293	2595	13
S00-1247	2006	2	F	1	C	Brooklyn	NY	1	0	yes	ST-11 complex/ET-37 complex	No	SAMN02997922	MNMJ00000000	SAMN02997900	736	8698	2125215	185	15750	1040	2571	8
S00-1248	2006	3	F	1	C	Brooklyn	NY	1	0	yes	ST-11 complex/ET-37 complex	No	SAMN02997923	MNMK00000000	SAMN02997901	390	15673	2120679	138	19329	1342	2609	14
S00-1249	2006	1	F	1	C	Brooklyn	NY	1	0	yes	ST-11 complex/ET-37 complex	No	SAMN02997924	MNOD00000000	SAMN02997949	840	7416	2112465	132	8223	534	2564	25
S00-1250	2007	2	M	0	C	Manhattan	NY	1	0	yes	ST-11 complex/ET-37 complex	No	SAMN02997925	MNOJ00000000	SAMN02997955	718	9216	2111436	102	13154	1002	2568	21
S00-1252	2008	2	F	0	C	Manhattan	NY	1	0	yes	ST-11 complex/ET-37 complex	Yes	SAMN02997927	MNMM00000000	SAMN02997904	273	31301	2120035	29	21170	1800	2614	34
S00-1256	2011	3	M	2	C	Manhattan	NY	1	0	yes	ST-11 complex/ET-37 complex	Yes	SAMN02997931	MNMP00000000	SAMN02997908	338	18552	2122749	100	53401	2061	2578	14
S00-1257	2012	2	M	2	C	Brooklyn	NY	1	0	yes	ST-11 complex/ET-37 complex	No	SAMN02997932	MNMR00000000	SAMN02997910	422	14304	2121153	80	44725	1481	2546	17
S00-1258	2012	2	M	2	C	Brooklyn	NY	1	0	yes	ST-11 complex/ET-37 complex	No	SAMN02997933	MNNK00000000	SAMN02997931	440	14811	2115618	81	34894	1731	2582	15
S00-1259	2012	4	F	0	C	Manhattan	NY	1	0	yes	ST-11 complex/ET-37 complex	Yes	SAMN02997934	MNNY00000000	SAMN02997945	736	8465	2125949	183	16796	1190	2584	11
S00-1260	2012	3	M	2	C	Brooklyn	NY	1	0	yes	ST-11 complex/ET-37 complex	Yes	SAMN02997935	MNOA00000000	SAMN02997971	279	26897	2121507	133	19952	1671	2590	18
S00-1261	2012	2	M	2	C	Bronx	NY	1	0	yes	ST-11 complex/ET-37 complex	Yes	SAMN02997936	MNMS00000000	SAMN02997911	684	8978	2127446	276	14332	986	2565	11
S00-1263	2012	2	M	0	C	Philadelphia	PA	0	0	no	ST-11 complex/ET-37 complex	Yes	SAMN02997938	MNOF00000000	SAMN02997951	395	16223	2129220	193	16408	1140	2664	17
S00-1266	2012	2	M	0	C	Middlesex	NJ	1	0	no	ST-11 complex/ET-37 complex	Yes	SAMN02997941	MNMQ00000000	SAMN02997909	498	11002	2110741	161	122504	3413	2575	17
S00-1267	2013	2	M	2	C	Brooklyn	NY	1	0	yes	ST-11 complex/ET-37 complex	Yes	SAMN02997942	MNNM00000000	SAMN02997933	504	10874	2121013	146	68126	1821	2579	16
S00-1269	2013	2	M	0	C	Essex	NJ	1	0	yes	ST-11 complex/ET-37 complex	No	SAMN02997944	MNNO00000000	SAMN02997935	727	8000	2117118	107	7573	681	2575	16
S00-1288	2013	2	M	0	W	Manhattan	NY	0	0	yes	ST-11 complex/ET-37 complex	No	SAMN02997962	MNNW00000000	SAMN02997943	415	12211	2114087	197	9786	985	2593	17
S00-1298	2006	1	M	1	C	Brooklyn	NY	1	0	yes	ST-11 complex/ET-37 complex	No	SAMN02997964	MNOC00000000	SAMN02997948	625	8227	2127432	135	12935	903	2598	19
S00-1301	2012	2	M	2	C	Queens	NY	1	0	yes	ST-11 complex/ET-37 complex	Yes	SAMN02997967	MNOP00000000	SAMN02997961	502	10235	2128843	87	12401	1104	2611	11
S00-1302	2012	3	M	0	C	Suffolk	NY	1	0	yes	ST-11 complex/ET-37 complex	Yes	SAMN02997968	MNOQ00000000	SAMN02997962	755	8257	2126727	270	15127	1230	2573	8
S00-1303	2012	2	M	2	C	Brooklyn	NY	1	0	yes	ST-11 complex/ET-37 complex	Yes	SAMN02997972	MNOR00000000	SAMN02997963	307	23676	2127898	112	16433	1629	2637	20
S00-1201	2006	2	M	1	C	Brooklyn	NY	1	1	yes	ST-11 complex/ET-37 complex	No	SAMN02997876	MNLM00000000	SAMN02997875	355	20035	2130815	215	9007	817	2606	8
S00-1202	2006	2	M	1	C	Brooklyn	NY	1	1	no	ST-11 complex/ET-37 complex	No	SAMN02997877	MNLO00000000	SAMN02997877	325	22035	2131801	228	6423	649	2622	15
S00-1262	2012	2	M	2	C	Manhattan	NY	1	2	yes	ST-11 complex/ET-37 complex	Yes	SAMN02997937	MNMT00000000	SAMN02997913	725	8481	2127872	214	29610	993	2559	13
S00-1300	2012	2	M	2	C	Manhattan	NY	1	2	no	ST-11 complex/ET-37 complex	Yes	SAMN02997966	MNNU00000000	SAMN02997941	529	10148	2119923	125	32195	1501	2581	8
S00-1264	2012	2	M	2	C	Manhattan	NY	1	3	yes	ST-11 complex/ET-37 complex	Yes	SAMN02997939	MNNL00000000	SAMN02997932	453	11684	2127620	159	14362	1096	2612	12
S00-1265	2012	2	M	2	C	Manhattan	NY	1	3	no	ST-11 complex/ET-37 complex	Yes	SAMN02997940	MNON00000000	SAMN02997959	444	13670	2124170	83	13162	1100	2582	11
S00-1226	2010	2	F	0	C	London	England	1	4	yes	ST-11 complex/ET-37 complex	Yes	SAMN02997901	MNMB00000000	SAMN02997892	242	34499	2119131	208	8308	912	2593	24
S00-1227	2010	2	F	0	C	London	England	1	4	no	ST-11 complex/ET-37 complex	Yes	SAMN02997902	MNMX00000000	SAMN02997918	692	9080	2125762	106	11095	833	2567	14
S00-1231	2011	2	M	2	C	Brooklyn	NY	1	5	yes	ST-11 complex/ET-37 complex	Yes	SAMN02997906	MNMD00000000	SAMN02997894	447	20563	2102133	66	11639	557	2568	70
S00-1255	2011	2	M	2	C	Brooklyn	NY	1	5	no	ST-11 complex/ET-37 complex	Yes	SAMN02997930	MNOE00000000	SAMN02997950	747	8756	2119424	230	16134	1028	2565	9
S00-1304	2013	2	F	0	C	Queens	NY	1	6	yes	ST-11 complex/ET-37 complex	Yes	SAMN02997969	MNOY00000000	SAMN02997969	504	9931	2127478	128	19636	1232	2616	10
S00-1305	2013	2	F	0	C	Queens	NY	1	6	no	ST-11 complex/ET-37 complex	Yes	SAMN02997970	MNOZ00000000	SAMN02997970	362	21888	2127997	121	23111	1534	2667	16
S00-1233	2011	2	M	0	C	Brooklyn	NY	0	8	yes	ST-11 complex/ET-37 complex	No	SAMN02997908	MNNG00000000	SAMN02997927	256	33023	2121375	179	5934	679	2599	25
S00-1234	1905	2	M	0	C	Brooklyn	NY	0	8	no	ST-11 complex/ET-37 complex	No	SAMN02997909	MNNF00000000	SAMN02997926	614	10734	2126372	208	6843	630	2599	22
S00-1283	2009	2	M	0	W	Queens	NY	1	10	yes	ST-11 complex/ET-37 complex	No	SAMN02997957	MNMU00000000	SAMN02997914	580	9703	2114351	237	14200	1108	2564	7
S00-1284	2009	2	M	0	W	Queens	NY	1	10	no	ST-11 complex/ET-37 complex	No	SAMN02997958	MNNT00000000	SAMN02997940	488	11248	2113925	213	13366	1143	2598	12
S00-1287	2013	2	M	0	NON	Manhattan	NY	0	0	yes	ST-1157 complex	Yes	SAMN02997961	MNNV00000000	SAMN02997942	428	13672	2044317	365	12210	1465	2471	32
S00-1281	2010	2	M	0	W	Manhattan	NY	1	9	yes	ST-1157 complex	Yes	SAMN02997955	MNOW00000000	SAMN02997968	523	10121	2067551	310	17338	1304	2473	32
S00-1285	2010	2	M	0	W	Manhattan	NY	1	9	no	ST-1157 complex	Yes	SAMN02997959	MNOU00000000	SAMN02997966	393	16337	2075937	48	11825	1247	2547	36
S00-1279	2012	2	M	0	Y	Bronx	NY	1	0	yes	ST-167 complex	No	SAMN02997953	MNOO00000000	SAMN02997960	718	8321	2098782	312	17848	1030	2539	45
S00-1278	2008	4	F	0	Y	Brooklyn	NY	1	0	yes	ST-174 complex	Yes	SAMN02997952	MNOK00000000	SAMN02997956	738	8562	2120653	177	15896	1039	2552	51
S00-1289	2013	4	M	0	B	Brooklyn	NY	1	0	yes	ST-213 complex	Yes	SAMN02997963	MNNX00000000	SAMN02997944	851	8563	2196716	315	9791	924	2689	86
S00-1282	2012	3	F	0	W	Bronx	NY	1	0	yes	ST-22 complex	Yes	SAMN02997956	MNOX00000000	SAMN02997972	784	8358	2167700	272	22557	1205	2694	97
S00-1280	2013	3	M	0	Y	Bronx	NY	0	0	yes	ST-23 complex/Cluster A3	No	SAMN02997954	MNOV00000000	SAMN02997967	686	9353	2089160	278	19189	1093	2471	27
S00-1299	2008	3	F	0	C	Bronx	NY	1	0	yes	ST-23 complex/Cluster A3	No	SAMN02997965	MNOI00000000	SAMN02997954	831	6628	2078809	145	11499	710	2496	59
S00-1275	2010	1	M	0	Y	Bronx	NY	1	7	yes	ST-23 complex/Cluster A3	No	SAMN02997949	MNOH00000000	SAMN02997953	400	15419	2088703	159	16427	979	2470	21
S00-1276	2010	1	M	0	Y	Bronx	NY	1	7	no	ST-23 complex/Cluster A3	No	SAMN02997950	MNNJ00000000	SAMN02997930	439	11672	2079525	284	24101	1452	2469	14
S00-1277	2010	1	M	0	Y	Bronx	NY	1	7	no	ST-23 complex/Cluster A3	No	SAMN02997951	MNNR00000000	SAMN02997938	434	12472	2083032	344	25228	1416	2467	15
S00-1251	2008	2	M	0	C	Manhattan	NY	0	0	no	ST-269 complex	No	SAMN02997926	MNML00000000	SAMN02997902	484	14128	2223267	114	30851	1061	2799	101
S00-1221	2010	1	M	0	C	Queens	NY	1	0	yes	ST-32 complex/ET-5 complex	Yes	SAMN02997896	MNLX00000000	SAMN02997886	594	10850	2092882	61	3473	300	2566	42
S00-1270	2011	2	M	0	B	Bronx	NY	1	0	yes	ST-32 complex/ET-5 complex	Yes	SAMN02997945	MNNP00000000	SAMN02997936	738	8118	2106848	337	10056	788	2527	28
S00-1273	2012	2	F	0	B	Manhattan	NY	1	0	yes	ST-32 complex/ET-5 complex	Yes	SAMN02997947	MNNZ00000000	SAMN02997946	488	11958	2123730	148	11886	843	2584	27
S00-1219	2008	4	F	0	C	Queens	NY	1	0	yes	ST-35 complex	Yes	SAMN02997894	MNLV00000000	SAMN02997884	437	14857	2183160	304	12321	909	2695	45
S00-1254	2009	2	M	0	NON	Bronx	NY	0	0	yes	ST-41/44 complex/Lineage 3	Yes	SAMN02997929	MNMO00000000	SAMN02997907	333	21090	2152253	110	14522	1285	2645	37
S00-1271	2011	1	M	0	B	Queens	NY	1	0	no	ST-41/44 complex/Lineage 3	Yes	SAMN02997946	MNNQ00000000	SAMN02997937	477	11087	2141476	112	6845	788	2588	29
S00-1268	2013	2	M	0	B	Manhattan	NY	0	0	yes	ST-4821 complex	Yes	SAMN02997943	MNNN00000000	SAMN02997934	632	9412	2145989	123	10346	852	2569	56

## Sheet: Variable Code
Variable Name	Description	Values	Format	Length
StudyID	Study identification number	S00-1196 to S00-1305	String	8
Year	Year of diagnosis	2003 to 2013	Numeric	8
Agecat	patient age category	1= 0-17 years; 2= 18-44 years; 3= 45-64 years ; 4= 65 years and older	Numeric	12
Sex	patient sex	M=male, F=female	String	1
Outbreak	If patient was part of an outbreak	0= not part of outbreak, 1= outbreak 1, 2= outbreak 2	Numeric	3
Serogroup	Neisseria meningitidis serogroup	Letter of serogroup, Non= nongroupable	Numeric	3
County	County or city of residence	Five counties of New York City and other US/World locations	String	35
State	State or country if not US of residence	US States and England	String	12
Invasive	If infection was invasive or non-invasive	0= non-invasive, 1= invasive	Numeric	1
RepeatSpecimenID	If repeat speciens were sequenced on same patient	0= no repeat, 1-10= links repeat patient speciemns	Numeric	12
Betweenness	If address data was sufficient to include in betweeness analysis	0= not included, 1= included	String	3
SequencetypeclonalComplex	Neisseria meningitidis sequence type and clonal complex		String	27
InFrameaniA	Intact genetic sequence of aniA gene	Yes= in frame, No= not in frame	String	3
GenBankID	GenBank indentification number		String	12
GenBankAccession	GenBank Accession number		String	12
GenBankBiosample	GenBank Biosample number		String	12
ContigCount		218 to 1223	Numeric	12
N50		3558 to 34499	Numeric	12
GenomeTotal	Number of base pairs in genome	1918522 to 2245093	String	12
CoverageLow			String	3
CoverageHigh			String	6
CoverageAverage			String	4
GeneCount	Total genes found	2467 to 2829	Numeric	12
UniqueGenes	Number of unique genes	7 to 376	Numeric	12
